# Supplementary material for: Low Expression of YTH Domain-Containing 1 Promotes Microglial M1 Polarization by Reducing the Stability of Sirtuin 1 mRNA
Source: Front Cell Neurosci. 2021 Dec 15;15:774305. doi: 10.3389/fncel.2021.774305 (PMC8714917; doi:10.3389/fncel.2021.774305)
Supplement: Supplementary file 2 [file Data_Sheet_2.xlsx]

## Sheet: Sheet1
Expression levels
Figure1-A
	R1-WT	R2-WT	R3-WT	R4-WT		R1-KO	R2-KO	R3-KO	R4-KO
Mettl3	0.0240555	0.487916	0.0157258	0.0620444		0.150947	0.0746044	0.0115658	0.250053
Mettl4	0	0.0484383	0.592277	0		0.0215434	0.00902762	0.00168641	0
Mettl14	0.108673	0.0249421	0.296727	0.148565		0.0574047	0.046636	0.00783449	0.00914565
Wtap	0.688283	0.552608	0.840501	1.0258		0.520322	0.837443	0.409641	0.40508
Rbm15	0.161961	0.097367	0.231459	0.263027		0.142286	0.108077	0.387025	0.231727
Fto	0.262813	0.189826	0.0399043	0.592793		0.281255	0.21657	0.193323	0.215238
Alkbh5	1.0158	0.811644	1.17233	2.0821		0.508631	0.339636	0.595152	0.43931
Ythdf1	0.130209	0.257219	0.216633	0.282492		0.185513	0.20062	0.200506	0.303478
Ythdf2	0.53371	0.298491	0.503945	0.202497		0.51172	0.437245	0.345554	0.393449
Ythdf3	0.0223395	0.0843439	0.200966	0.541377		0.228656	0.159134	0.0652749	0.179
Ythdc1	1.89109	1.31515	0.756434	1.62792		1.01539	0.66448	0.556578	0.641389
Ythdc2	0.0130898	0.0910019	0.140938	0.0613268		0.0977059	0.0370416	0.0509672	0.022304
Elavl1	0.412043	0.89409	1.44795	1.34711		0.561256	0.702307	1.1791	0.587093
Eif3a	1.7139	1.17443	1.97954	0.825726		2.03679	0.824502	0.511069	0.559314
Hnrnpc	1.94118	1.71473	1.39735	1.41832		1.65218	1.07984	1.13899	1.06414
Rbmx	0.2363	0.290842	0.487618	0.782224		0.0792502	0.0840864	0.319927	0.235117
Hnrnpl	0.688753	0.882579	1.30981	1.0514		0.523524	0.551385	1.01576	1.3554
Hnrnpa2b1	4.43515	4.09847	3.31144	5.19974		3.90052	2.90235	2.7564	2.71942
Expression levels
Figure2-B
	d0	d14	d21	d28
Mettl3	0.221568	0.0980962	0.186001	0.208154
Mettl4	0	0.0252757	0.03904	0.017837
Mettl14	0.0802989	0.0438842	0.0975491	0.0787186
Wtap	0.801777	0.57628	0.741039	0.648487
Rbm15	0.494128	0.122425	0.260836	0.311619
Fto	0.308595	0.147888	0.245102	0.309299
Alkbh5	0.725794	0.486893	0.515697	0.573192
Ythdf1	0.210563	0.216784	0.185066	0.222636
Ythdf2	0.990564	0.502866	0.928312	0.915796
Ythdf3	0.379188	0.119055	0.269986	0.323641
Ythdc1	0.951273	0.477828	0.997335	1.31308
Ythdc2	0.0618078	0.0398757	0.116637	0.177739
Elavl1	0.684934	0.645176	0.68076	0.682227
Eif3a	0.859908	0.891037	1.34439	1.41067
Hnrnpc	1.01816	1.06479	1.00006	0.911944
Rbmx	0.255925	0.11845	0.220045	0.256212
Hnrnpl	1.03919	0.608934	1.03409	0.935064
Hnrnpa2b1	4.46849	2.85723	4.20437	4.7542
Figure3 A
		CT				CT
NC	YTHDC1	18.7316		NC	ACTIN	14.3044
NC	YTHDC1	18.8762		NC	ACTIN	14.319
NC	YTHDC1	18.7914		NC	ACTIN	14.304
ShYTHDC1-1	YTHDC1	19.0656		ShYTHDC1-1	ACTIN	14.289
ShYTHDC1-1	YTHDC1	19.1109		ShYTHDC1-1	ACTIN	14.3261
ShYTHDC1-1	YTHDC1	19.1065		ShYTHDC1-1	ACTIN	14.3298
ShYTHDC1-2	YTHDC1	18.8612		ShYTHDC1-2	ACTIN	14.3168
ShYTHDC1-2	YTHDC1	18.953		ShYTHDC1-2	ACTIN	14.2655
ShYTHDC1-2	YTHDC1	18.8663		ShYTHDC1-2	ACTIN	14.3313
ShYTHDC1-3	YTHDC1	19.1681		ShYTHDC1-3	ACTIN	14.2138
ShYTHDC1-3	YTHDC1	19.2155		ShYTHDC1-3	ACTIN	14.22
ShYTHDC1-3	YTHDC1	19.2648		ShYTHDC1-3	ACTIN	14.2108
Figure4 A
		CT				CT				CT
NC-L	COP1	17.3513		NC-L	EP4	26.4317		NC-L	ACTIN	13.8763
NC-L	COP1	17.2151		NC-L	EP4	26.3345		NC-L	ACTIN	13.868
NC-L	COP1	17.2854		NC-L	EP4	26.4185		NC-L	ACTIN	13.884
ShYTHDC1-L	COP1	17.8186		ShYTHDC1-L	EP4	27.1383		ShYTHDC1-L	ACTIN	14.0437
ShYTHDC1-L	COP1	17.8174		ShYTHDC1-L	EP4	26.8758		ShYTHDC1-L	ACTIN	14.0867
ShYTHDC1-L	COP1	17.95		ShYTHDC1-L	EP4	26.9356		ShYTHDC1-L	ACTIN	14.0392
		CT				CT
NC-L	IkB	24.0653		NC-L	SIRT-1	22.8278
NC-L	IkB	24.1436		NC-L	SIRT-1	22.6901
NC-L	IkB	24.1315		NC-L	SIRT-1	22.6048
ShYTHDC1-L	IkB	24.4697		ShYTHDC1-L	SIRT-1	23.5591
ShYTHDC1-L	IkB	24.5258		ShYTHDC1-L	SIRT-1	23.6142
ShYTHDC1-L	IkB	24.597		ShYTHDC1-L	SIRT-1	23.7492
		CT				CT
NC-L	USP18	20.0673		NC-L	SCOS-1	19.5809
NC-L	USP18	20.0926		NC-L	SCOS-1	19.5694
NC-L	USP18	20.0488		NC-L	SCOS-1	19.5256
ShYTHDC1-L	USP18	23.8904		ShYTHDC1-L	SCOS-1	20.3931
ShYTHDC1-L	USP18	23.8066		ShYTHDC1-L	SCOS-1	20.4882
ShYTHDC1-L	USP18	23.7491		ShYTHDC1-L	SCOS-1	20.6453
Figure5 A
		CT				CT
NC-L	cEBPb	21.4273		NC-L	ACTIN	14.289
NC-L	cEBPb	21.5448		NC-L	ACTIN	14.318
NC-L	cEBPb	21.7052		NC-L	ACTIN	14.2886
ShYTHDC1-L	cEBPb	21.6649		ShYTHDC1-L	ACTIN	14.6839
ShYTHDC1-L	cEBPb	21.5983		ShYTHDC1-L	ACTIN	14.6649
ShYTHDC1-L	cEBPb	21.6294		ShYTHDC1-L	ACTIN	14.7496
		CT				CT				CT				CT				CT
NC-L	HIF1A	18.1275		NC-L	EGR1	27.7945		NC-L	TRAF6	21.206		NC-L	STAT3	22.1155		NC-L	SP1	19.7979
NC-L	HIF1A	18.1605		NC-L	EGR1	28.0679		NC-L	TRAF6	21.1505		NC-L	STAT3	22.1578		NC-L	SP1	19.9029
NC-L	HIF1A	18.143		NC-L	EGR1	27.9266		NC-L	TRAF6	21.2824		NC-L	STAT3	22.0912		NC-L	SP1	19.802
ShYTHDC1-L	HIF1A	18.7541		ShYTHDC1-L	EGR1	27.9655		ShYTHDC1-L	TRAF6	21.6369		ShYTHDC1-L	STAT3	21.9042		ShYTHDC1-L	SP1	20.3787
ShYTHDC1-L	HIF1A	18.7588		ShYTHDC1-L	EGR1	27.7789		ShYTHDC1-L	TRAF6	21.7309		ShYTHDC1-L	STAT3	22.0314		ShYTHDC1-L	SP1	20.3176
ShYTHDC1-L	HIF1A	18.7644		ShYTHDC1-L	EGR1	27.7553		ShYTHDC1-L	TRAF6	21.84		ShYTHDC1-L	STAT3	21.9689		ShYTHDC1-L	SP1	20.3713
		CT				CT				CT				CT				CT
NC-L	IRF8	24.7291		NC-L	IRF3	21.094		NC-L	JUN	19.0275		NC-L	SYK	29.2912		NC-L	ACTIN	14.2784
NC-L	IRF8	24.5738		NC-L	IRF3	21.1541		NC-L	JUN	18.9913		NC-L	SYK	29.5079		NC-L	ACTIN	14.3656
NC-L	IRF8	24.715		NC-L	IRF3	21.1655		NC-L	JUN	18.9885		NC-L	SYK	29.4311		NC-L	ACTIN	14.3519
ShYTHDC1-L	IRF8	23.8953		ShYTHDC1-L	IRF3	22.0191		ShYTHDC1-L	JUN	19.9743		ShYTHDC1-L	SYK	29.3816		ShYTHDC1-L	ACTIN	14.748
ShYTHDC1-L	IRF8	23.9336		ShYTHDC1-L	IRF3	22.086		ShYTHDC1-L	JUN	19.98		ShYTHDC1-L	SYK	29.5053		ShYTHDC1-L	ACTIN	14.7353
ShYTHDC1-L	IRF8	23.8581		ShYTHDC1-L	IRF3	22.1089		ShYTHDC1-L	JUN	19.9849		ShYTHDC1-L	SYK	29.8697		ShYTHDC1-L	ACTIN	14.717
		CT				CT				CT				CT
NC-L	NFAT5	19.1287		NC-L	RELA	19.9316		NC-L	MAPK1	20.3217		NC-L	AR	32.2941
NC-L	NFAT5	19.1483		NC-L	RELA	20.0378		NC-L	MAPK1	20.3626		NC-L	AR	32.845
NC-L	NFAT5	19.1924		NC-L	RELA	19.9379		NC-L	MAPK1	20.2651		NC-L	AR	32.4905
ShYTHDC1-L	NFAT5	19.8852		ShYTHDC1-L	RELA	20.6919		ShYTHDC1-L	MAPK1	20.7502		ShYTHDC1-L	AR	32.7777
ShYTHDC1-L	NFAT5	20.0542		ShYTHDC1-L	RELA	20.5196		ShYTHDC1-L	MAPK1	20.8136		ShYTHDC1-L	AR	33.1693
ShYTHDC1-L	NFAT5	19.9392		ShYTHDC1-L	RELA	20.696		ShYTHDC1-L	MAPK1	21.002		ShYTHDC1-L	AR	32.583
		CT				CT				CT				CT				CT
NC-L	NF-kB	20.1605		NC-L	STAT1	19.0078		NC-L	IRF1	20.5796		NC-L	IRF5	26.7291		NC-L	ACTIN	14.2051
NC-L	NF-kB	20.1374		NC-L	STAT1	19.106		NC-L	IRF1	20.5468		NC-L	IRF5	26.8907		NC-L	ACTIN	14.2223
NC-L	NF-kB	20.2774		NC-L	STAT1	19.1664		NC-L	IRF1	20.6409		NC-L	IRF5	26.9044		NC-L	ACTIN	14.251
ShYTHDC1-L	NF-kB	20.7711		ShYTHDC1-L	STAT1	20.4608		ShYTHDC1-L	IRF1	21.5252		ShYTHDC1-L	IRF5	27.8377		ShYTHDC1-L	ACTIN	14.3007
ShYTHDC1-L	NF-kB	20.6915		ShYTHDC1-L	STAT1	20.468		ShYTHDC1-L	IRF1	21.7218		ShYTHDC1-L	IRF5	27.4562		ShYTHDC1-L	ACTIN	14.3247
ShYTHDC1-L	NF-kB	20.5686		ShYTHDC1-L	STAT1	20.4105		ShYTHDC1-L	IRF1	21.4137		ShYTHDC1-L	IRF5	27.5127		ShYTHDC1-L	ACTIN	14.3245
Figure6 A
		CT				CT
NC-C	SIRT1	23.6956		NC-C	ACTIN	14.2663
NC-C	SIRT1	23.6872		NC-C	ACTIN	14.2499
NC-C	SIRT1	23.2546		NC-C	ACTIN	14.2813
ShYTHDC1-C	SIRT1	24.2533		ShYTHDC1-C	ACTIN	14.4418
ShYTHDC1-C	SIRT1	24.227		ShYTHDC1-C	ACTIN	14.4534
ShYTHDC1-C	SIRT1	24.2929		ShYTHDC1-C	ACTIN	14.4294
NC-L	SIRT1	23.5474		NC-L	ACTIN	14.2051
NC-L	SIRT1	23.4045		NC-L	ACTIN	14.2223
NC-L	SIRT1	23.4403		NC-L	ACTIN	14.251
ShYTHDC1-L	SIRT1	24.4818		ShYTHDC1-L	ACTIN	14.3007
ShYTHDC1-L	SIRT1	24.3214		ShYTHDC1-L	ACTIN	14.3247
ShYTHDC1-L	SIRT1	24.5103		ShYTHDC1-L	ACTIN	14.3245
Figure6 B
		CT				CT
NC-L-cytoplasm	SIRT1	25.0346		NC-L-cytoplasm	ACTIN	15.1321
NC-L-cytoplasm	SIRT1	25.0657		NC-L-cytoplasm	ACTIN	15.1354
NC-L-cytoplasm	SIRT1	25.2002		NC-L-cytoplasm	ACTIN	15.1603
ShYTHDC1-L-cytoplasm	SIRT1	25.4918		ShYTHDC1-L-cytoplasm	ACTIN	15.1336
ShYTHDC1-L-cytoplasm	SIRT1	25.5367		ShYTHDC1-L-cytoplasm	ACTIN	15.0759
ShYTHDC1-L-cytoplasm	SIRT1	25.6927		ShYTHDC1-L-cytoplasm	ACTIN	15.1655
NC-L-nuclear	SIRT1	30.0155		NC-L-nuclear	ACTIN	21.0305
NC-L-nuclear	SIRT1	30.0162		NC-L-nuclear	ACTIN	20.9936
NC-L-nuclear	SIRT1	30.1377		NC-L-nuclear	ACTIN	20.9798
ShYTHDC1-L-nuclear	SIRT1	31.633		ShYTHDC1-L-nuclear	ACTIN	21.9652
ShYTHDC1-L-nuclear	SIRT1	31.4868		ShYTHDC1-L-nuclear	ACTIN	22.017
ShYTHDC1-L-nuclear	SIRT1	31.3622		ShYTHDC1-L-nuclear	ACTIN	21.9699
Figure6 C
		CT				CT				CT				CT
NC-L-0h	SIRT1	24.1381		NC-L-0h	ACTIN	14.6834		NC-L-0h	STAT3	24.0372		NC-L-0h	ACTIN	15.1693
NC-L-0h	SIRT1	23.9631		NC-L-0h	ACTIN	14.6595		NC-L-0h	STAT3	24.0708		NC-L-0h	ACTIN	15.2135
NC-L-0h	SIRT1	23.8715		NC-L-0h	ACTIN	14.6358		NC-L-0h	STAT3	24.0331		NC-L-0h	ACTIN	15.2285
NC-L-2h	SIRT1	24.6691		NC-L-2h	ACTIN	14.6883		NC-L-2h	STAT3	24.1739		NC-L-2h	ACTIN	15.1602
NC-L-2h	SIRT1	24.6984		NC-L-2h	ACTIN	14.7532		NC-L-2h	STAT3	24.2525		NC-L-2h	ACTIN	15.1306
NC-L-2h	SIRT1	24.519		NC-L-2h	ACTIN	14.6821		NC-L-2h	STAT3	24.3929		NC-L-2h	ACTIN	15.1659
NC-L-4h	SIRT1	25.4594		NC-L-4h	ACTIN	14.7139		NC-L-4h	STAT3	24.6038		NC-L-4h	ACTIN	15.126
NC-L-4h	SIRT1	25.4694		NC-L-4h	ACTIN	14.6898		NC-L-4h	STAT3	24.4877		NC-L-4h	ACTIN	15.1205
NC-L-4h	SIRT1	25.4076		NC-L-4h	ACTIN	14.7157		NC-L-4h	STAT3	24.4462		NC-L-4h	ACTIN	15.1266
NC-L-6h	SIRT1	25.9415		NC-L-6h	ACTIN	14.8305		NC-L-6h	STAT3	24.9777		NC-L-6h	ACTIN	15.1833
NC-L-6h	SIRT1	25.8496		NC-L-6h	ACTIN	14.8546		NC-L-6h	STAT3	24.893		NC-L-6h	ACTIN	15.1884
NC-L-6h	SIRT1	25.9265		NC-L-6h	ACTIN	14.8228		NC-L-6h	STAT3	24.8801		NC-L-6h	ACTIN	15.1886
		CT				CT				CT				CT
ShYTHDC1-L-0h	SIRT1	24.2907		ShYTHDC1-L-0h	ACTIN	14.687		ShYTHDC1-L-0h	STAT3	23.6284		ShYTHDC1-L-0h	ACTIN	15.2349
ShYTHDC1-L-0h	SIRT1	24.2709		ShYTHDC1-L-0h	ACTIN	14.6569		ShYTHDC1-L-0h	STAT3	23.7122		ShYTHDC1-L-0h	ACTIN	15.2334
ShYTHDC1-L-0h	SIRT1	24.2261		ShYTHDC1-L-0h	ACTIN	14.6773		ShYTHDC1-L-0h	STAT3	23.6788		ShYTHDC1-L-0h	ACTIN	15.2528
ShYTHDC1-L-2h	SIRT1	25.1085		ShYTHDC1-L-2h	ACTIN	14.6089		ShYTHDC1-L-2h	STAT3	23.9996		ShYTHDC1-L-2h	ACTIN	15.1384
ShYTHDC1-L-2h	SIRT1	25.1213		ShYTHDC1-L-2h	ACTIN	14.5891		ShYTHDC1-L-2h	STAT3	23.8439		ShYTHDC1-L-2h	ACTIN	15.143
ShYTHDC1-L-2h	SIRT1	25.1306		ShYTHDC1-L-2h	ACTIN	14.6022		ShYTHDC1-L-2h	STAT3	23.9604		ShYTHDC1-L-2h	ACTIN	15.1944
ShYTHDC1-L-4h	SIRT1	26.1978		ShYTHDC1-L-4h	ACTIN	14.9419		ShYTHDC1-L-4h	STAT3	24.0923		ShYTHDC1-L-4h	ACTIN	15.1191
ShYTHDC1-L-4h	SIRT1	26.035		ShYTHDC1-L-4h	ACTIN	14.9474		ShYTHDC1-L-4h	STAT3	23.9953		ShYTHDC1-L-4h	ACTIN	15.1339
ShYTHDC1-L-4h	SIRT1	26.2148		ShYTHDC1-L-4h	ACTIN	14.9786		ShYTHDC1-L-4h	STAT3	23.9979		ShYTHDC1-L-4h	ACTIN	15.1558
ShYTHDC1-L-6h	SIRT1	26.8526		ShYTHDC1-L-6h	ACTIN	15.0691		ShYTHDC1-L-6h	STAT3	24.3015		ShYTHDC1-L-6h	ACTIN	15.3144
ShYTHDC1-L-6h	SIRT1	27.0292		ShYTHDC1-L-6h	ACTIN	15.0638		ShYTHDC1-L-6h	STAT3	24.2271		ShYTHDC1-L-6h	ACTIN	15.4036
ShYTHDC1-L-6h	SIRT1	26.7374		ShYTHDC1-L-6h	ACTIN	15.3521		ShYTHDC1-L-6h	STAT3	24.2846		ShYTHDC1-L-6h	ACTIN	15.2878
Figure6 D
		CT				CT				CT				CT
NC-IgG	SIRT1-1	33.2939		NC-IgG	ACTIN	26.6194		NC-IgG	SIRT1-2	29.9357		NC-IgG	ACTIN	25.6975
NC-IgG	SIRT1-1	32.8182		NC-IgG	ACTIN	26.5512		NC-IgG	SIRT1-2	29.9333		NC-IgG	ACTIN	25.8831
NC-IgG	SIRT1-1	32.8697		NC-IgG	ACTIN	26.4304		NC-IgG	SIRT1-2	29.8181		NC-IgG	ACTIN	25.502
NC-m6A	SIRT1-1	32.452		NC-m6A	ACTIN	26.6194		NC-m6A	SIRT1-2	29.2586		NC-m6A	ACTIN	25.6975
NC-m6A	SIRT1-1	32.569		NC-m6A	ACTIN	26.5512		NC-m6A	SIRT1-2	29.5578		NC-m6A	ACTIN	25.8831
NC-m6A	SIRT1-1	32.6322		NC-m6A	ACTIN	26.4304		NC-m6A	SIRT1-2	29.2385		NC-m6A	ACTIN	25.502
		CT				CT				CT				CT
ShYTHDC1-IgG	SIRT1-1	33.3377		ShYTHDC1-IgG	ACTIN	26.1376		ShYTHDC1-IgG	SIRT1-2	30.2761		ShYTHDC1-IgG	ACTIN	25.4378
ShYTHDC1-IgG	SIRT1-1	33.3434		ShYTHDC1-IgG	ACTIN	25.9279		ShYTHDC1-IgG	SIRT1-2	30.1906		ShYTHDC1-IgG	ACTIN	25.5677
ShYTHDC1-IgG	SIRT1-1	33.2676		ShYTHDC1-IgG	ACTIN	26.2257		ShYTHDC1-IgG	SIRT1-2	29.9097		ShYTHDC1-IgG	ACTIN	25.9414
ShYTHDC1-m6A	SIRT1-1	32.8016		ShYTHDC1-m6A	ACTIN	26.1376		ShYTHDC1-m6A	SIRT1-2	30.5038		ShYTHDC1-m6A	ACTIN	25.4378
ShYTHDC1-m6A	SIRT1-1	32.901		ShYTHDC1-m6A	ACTIN	25.9279		ShYTHDC1-m6A	SIRT1-2	30.4399		ShYTHDC1-m6A	ACTIN	25.5677
ShYTHDC1-m6A	SIRT1-1	32.7382		ShYTHDC1-m6A	ACTIN	26.2257		ShYTHDC1-m6A	SIRT1-2	30.544		ShYTHDC1-m6A	ACTIN	25.9414
Figure6 E
	optical density
NC+LPS	0.157942
NC+LPS	0.144409
NC+LPS	0.12776
ShYTHDC1+LPS	0.0700677
ShYTHDC1+LPS	0.107283
ShYTHDC1+LPS	0.130876
